# Supplementary material for: Using Dietary Macronutrient Patterns to Predict Sarcopenic Obesity in Older Adults: A Representative Korean Nationwide Population-Based Study
Source: Nutrients. 2021 Nov 11;13(11):4031. doi: 10.3390/nu13114031 (PMC8625406; doi:10.3390/nu13114031)
Supplement: Supplementary file 1 [file nutrients-13-04031-s001.zip]

Archive with 1 entries (1 files):
- nutrients-1448364-supplementary.pdf
